# Supplementary material for: Seven-Year Longitudinal Study: Clinical Evaluation of Knee Osteoarthritic Patients Treated with Mesenchymal Stem Cells
Source: J Clin Med. 2024 Jun 30;13(13):3861. doi: 10.3390/jcm13133861 (PMC11242523; doi:10.3390/jcm13133861)
Supplement: Supplementary file 1 [file jcm-13-03861-s001.zip]

Archive with 1 entries (1 files):
- jcm-3067540-supplementary.pdf
